# Supplementary material for: Insect Cell-Expressed Major Ragweed Allergen Amb a 1.01 Exhibits Similar Allergenic Properties to Its Natural Counterpart from Common Ragweed Pollen
Source: Int J Mol Sci. 2024 May 9;25(10):5175. doi: 10.3390/ijms25105175 (PMC11121294; doi:10.3390/ijms25105175)
Supplement: Supplementary file 1 [file ijms-25-05175-s001.zip]

Archive with 1 entries (1 files):
- ijms-2940023-supplementary.pdf
